# Supplementary material for: Calcium- and Phosphorus-Supplemented Diet Increases Bone Mass after Short-Term Exercise and Increases Bone Mass and Structural Strength after Long-Term Exercise in Adult Mice
Source: PLoS One. 2016 Mar 23;11(3):e0151995. doi: 10.1371/journal.pone.0151995 (PMC4805202; doi:10.1371/journal.pone.0151995)
Supplement: S1 Table — (XLSX) [file pone.0151995.s001.xlsx]

## Sheet: Sheet1
3-Week Experiment
		Final Body Weight (g)	Cort. Area	LT MOIap	TMC	TMD	Yield Stress (MPa)	Ultimate Stress (MPa)	Failure Stress (MPa)	Yield Strain (millistrain)	Ultimate Strain (millistrain)	Failure Strain (millistrain)	Post-Yield Strain (millistrain)	Modulus (GPa)	Pre-Yield Toughness (MPa)	Post-Yield Toughness (MPa)	Total Toughness (MPa)	Yield Force (N)	Ultimate Force (N)	Failure Force (N)	Yield Deformation (microns)	Ultimate Deformation (microns)	Failure Deformation (microns)	Post-Yield Deformation (microns)	Stiffness (N/mm)	Pre-Yield Work (mJ)	Post-Yield Work (mJ)	Total Work (mJ)	Day 2 Ca	Day 22 Ca	Day 2 P	Day 22 P	Day 22 CTX	Day 22 PINP	Day 22 PINP/CTX
C	average	28.9077	0.812494	0.0937231	0.0752385	1063.09	222.041	237.004	166.94	15.9014	19.4311	45.395	29.6273	17.0471	1.87794	4.98592	6.86388	23.3175	23.57	17.134	200.922	239.998	535.618	344.808	141.852	2.3733	6.32382	8.69708	1	1	0.996837	1	86.2092	89.92	0.96775
	stdev	1.27375	0.0527929	0.00960433	0.00567341	20.7284	8.94897	12.6875	38.3503	0.627782	1.49511	3.98586	3.75624	1.26007	0.129771	1.97444	1.96733	0.697011	1.30565	4.18415	2.53796	12.3976	12.0725	16.4797	22.1478	0.178036	2.52032	2.54864	0.0848173	0.112367	0.18961	0.10294	16.7972	47.6583	0.366111
D	average	28.7	0.855448	0.0929904	0.0801053	1077.76	213.564	230.909	194.325	16.0259	20.4877	30.5388	14.5129	16.2714	1.82262	2.75288	4.57552	20.4964	22.1955	18.5273	202.455	261.618	389.845	185.03	122.967	2.30098	3.4683	5.6995	1.00655	1.00835	0.964204	1.06537	108.748	78.0415	1.02608
	stdev	1.38267	0.0831948	0.0125682	0.00839917	25.2926	26.8068	31.6594	51.2469	1.44026	1.86354	13.0827	12.658	2.74273	0.268332	2.22244	2.28127	2.64027	3.38233	4.46125	12.1009	21.8011	166.912	160.479	23.5872	0.239627	2.85964	3.01193	0.121691	0.071217	0.174415	0.129573	18.98	13.6825	0.629974
CE	average	28.0632	0.784658	0.0876058	0.0709316	1049.12	213.545	242.289	216.532	15.8666	23.8042	30.9156	14.0136	15.404	1.69604	3.0482	5.00721	19.3467	21.9567	19.6578	198.356	305.633	396.173	179.858	111.359	1.96359	3.05662	5.81878	1.10196	1.00011	1.09177	1.06402	75.4832	79.5529	0.956645
	stdev	1.60423	0.0618267	0.00982291	0.00610082	22.2968	22.8597	11.1732	22.2889	1.91565	2.97062	8.21775	7.21458	2.72767	0.165047	1.56557	1.68577	2.32844	1.6362	2.6226	11.6595	36.3939	100.884	92.2887	5.48302	0.196768	1.38813	2.04436	0.0596468	0.104978	0.135494	0.177794	15.117	31.1853	0.357538
DE	average	28.265	0.829173	0.090859	0.0778	1079.21	218.301	228.408	192.102	16.4541	19.3835	34.0281	17.9321	16.9077	1.86233	3.73214	5.59449	21.658	22.924	18.3811	200.708	233.609	424.226	223.486	134.624	2.29603	4.59728	6.89332	1.09709	1.03714	1.10627	1.10282	88.1383	89.7029	0.883493
	stdev	1.63491	0.0645684	0.0116681	0.00695118	28.1871	10.5861	10.4939	30.1177	1.0652	2.71414	11.228	11.3456	1.25358	0.33265	2.23624	2.36479	1.96818	2.07818	2.13063	12.0226	27.3216	139.011	138.848	19.149	0.369673	2.82988	2.95454	0.0492909	0.0970315	0.0684563	0.140282	36.3152	55.9706	0.385881
8-Week Experiment
Group		Final Body Weight (g)	Cort. Area	LT MOIap	TMC	TMD	Yield Stress (MPa)	Ultimate Stress (MPa)	Failure Stress (MPa)	Yield Strain (millistrain)	Ultimate Strain (millistrain)	Failure Strain (millistrain)	Post-Yield Strain (millistrain)	Modulus (GPa)	Pre-Yield Toughness (MPa)	Post-Yield Toughness (MPa)	Total Toughness (MPa)	Yield Force (N)	Ultimate Force (N)	Failure Force (N)	Yield Deformation (microns)	Ultimate Deformation (microns)	Failure Deformation (microns)	Post-Yield Deformation (microns)	Stiffness (N/mm)	Pre-Yield Work (mJ)	Post-Yield Work (mJ)	Total Work (mJ)	Ca Pre-Expt	Day 2 Ca	Day 30 Ca	Day 59 Ca	P Pre-Expt	Day 2 P	Day 30 P	Day 59 P	Day 2 CTX	Day 2 PINP	Day 2 PINP/CTX	Day 59 CTX	Day 59 PINP	Day 59 PINP/CTX
C	average	32.7893	0.784623	0.0835514	0.0713185	1096.28	240.622	256.839	219.452	14.1181	18.5173	28.4404	14.5144	20.2035	1.87257	3.0282	4.79299	20.0132	22.1411	17.269	179.98	222.815	381.165	205.767	137.24	2.03433	3.62231	5.5362	1	1	1	1	1	1	1	1	107.4	112.6	1	58.6	61.9	1
	stdev	2.95338	0.0409393	0.00743782	0.0043445	14.1425	24.8607	30.2086	46.1441	1.26355	3.71209	10.2052	10.1876	3.22698	0.189928	2.1499	2.2275	2.65547	2.31803	5.1899	9.01471	25.8748	151.013	150.232	18.4724	0.186775	2.60861	2.62868	0.172966	0.081759	0.0726779	0.168961	0.102163	0.105049	0.111675	0.116853
D	average	33.6679	0.860553	0.0948327	0.079737	1113.86	227.219	254.637	184.278	14.2262	19.334	34.0684	21.1749	20.0232	1.74599	4.10584	5.85182	21.7135	24.3446	17.559	179.665	229.325	426.828	249.432	153.011	2.17507	4.86069	6.99716	0.948533	1.08004	1.17595	1.11966	0.959587	1.05585	1.06111	1.03274	105.8	113.3	0.9	56.2	42.6	0.8
	stdev	2.57021	0.0931787	0.0170017	0.00956428	20.9362	50.4577	36.293	67.4587	1.5751	3.99279	10.1547	10.8863	4.40419	0.479465	2.09302	2.25983	3.90291	3.92671	5.44854	17.7929	33.6871	144.916	139.253	29.0635	0.343173	2.70872	2.8609	0.181729	0.0885784	0.135135	0.153301	0.131699	0.0779193	0.116125	0.0627242
CE	average	36.2593	0.816427	0.0880906	0.0750667	1108.51	240.442	265.634	162.788	15.5931	19.1653	39.9375	24.6221	19.3035	1.96879	4.93458	6.90337	21.4876	23.1832	14.6818	189.973	232.248	493.719	303.867	140.768	2.21364	5.59126	7.35049	0.94048	1.06836	1.10881	1.03812	0.978001	1.08179	1.08736	1.02521	72	61.6	0.7	63.6	66.3	1.2
	stdev	2.79729	0.0599497	0.0119041	0.00611002	16.0367	36.6607	35.5639	63.8375	1.03641	1.98252	13.3488	12.6329	2.99596	0.376084	2.52098	2.68239	2.82994	3.00354	4.85993	16.1162	32.2466	151.168	144.417	25.3905	0.339127	2.76786	2.44928	0.183745	0.0956893	0.0848759	0.172183	0.0915651	0.132428	0.127457	0.0562225
DE	average	32.7148	0.877993	0.0979652	0.0801625	1117.64	258.152	274.587	161.516	15.6811	19.0187	45.2605	29.1861	21.4192	2.12209	5.67076	7.0734	25.0896	26.8846	14.4906	186.83	225.816	489.31	299.323	160.587	2.40485	5.53367	8.05656	1.01939	1.21136	1.18944	1.03099	1.03982	1.17913	1.10106	0.958994	80.5	94.8	1.2	73.7	65.9	1.1
	stdev	1.91325	0.0658164	0.0117171	0.00470225	18.1892	46.3888	48.3087	65.6426	1.10568	2.19012	6.20117	5.91703	4.97394	0.399359	1.15125	2.26462	4.60607	4.87989	4.18654	11.5971	30.8129	176.775	172.228	28.9984	0.364297	2.99163	3.06086	0.159081	0.0923072	0.124995	0.164368	0.122693	0.100818	0.127979	0.086763
					plots
				E1	0.42029
				E2	0.785047
